# Supplementary material for: Quantifying the economic cost of antibiotic resistance and the impact of related interventions: rapid methodological review, conceptual framework and recommendations for future studies
Source: BMC Med. 2020 Mar 6;18:38. doi: 10.1186/s12916-020-1507-2 (PMC7059710; doi:10.1186/s12916-020-1507-2)
Supplement: Supplementary file 2 — Additional file 2. Data extracted from studies in the rapid review. [file 12916_2020_1507_MOESM2_ESM.xlsx]

## Sheet: Sheet1
Author	Title	Journal	Year	Ref	Source	Country	Region	Setting	Pathogen	Gram status	Design
Abramson MA, Sexton DJ.	Nosocomial methicillin-resistant and methicillin-susceptible Staphylococcus aureus primary bacteremia: at what costs?	Infection Control & Hospital Epidemiology	1999	20(6):408-11	Reviews	USA	North Carolina	Hospital	MRSA	Positive	Prospective matched
Alam MF, Cohen D, Butler C, et al	The additional costs of antibiotics and re-consultations for antibiotic-resistant Escherichia coli urinary tract infections managed in general practice	International Journal of Antimicrobial Agents	2009	33:255-57	Search	UK	SE Wales	Community	Enterobacteriaceae	Unknown/mixed	Prospective unmatched
Anderson DJ, Kaye KS, Chen LF, Schmader KE, Choi Y, Sloane R, Sexton DJ.	Clinical and financial outcomes due to methicillin resistant Staphylococcus aureus surgical site infection: a multi-center matched outcomes study.	PLoS ONE	2009	4(12):e8305	Reviews	USA	Massachusetts	Hospital	MRSA	Positive	Retrospective matched
Apisarnthanarak A, Kiratisin P, Saifon P, Kitphati R, Dejsirilert S, Mundy LM.	Risk factors for and outcomes of healthcare-associated infection due to extended-spectrum β-lactamase-producing Escherichia coli or Klebsiella pneumoniae in Thailand.	Infection Control & Hospital Epidemiology	2007	28(7):873-6	Reviews	Thailand		Hospital	Enterobacteriaceae	Unknown/mixed	Retrospective matched
Apisarnthanarak A, Kiratisin P, Saifon P, Kitphati R, Dejsirilert S, Mundy LM.	Predictors of mortality among patients with community-onset infection due to extended-spectrum β-lactamase-producing Escherichia coli in Thailand.	Infection Control & Hospital Epidemiology	2008	29(1):80-2	Reviews	Thailand		Hospital	Enterobacteriaceae	Unknown/mixed	Retrospective matched
Asche C, McAdam-Marx C, Seal B, et al	Treatment costs associated with community-acquired pneumonia by community level of antimicrobial resistance	Journal of Antimicrobial Chemotherapy	2008	61:1162-68	Search	USA	Widespread	Community	Not specified	Unknown/mixed	Ecological analysis
Babela R.	Empirical Therapy for Respiratory Tract Infections in an Era of Increasing Antimicrobial Resistance: A Decision and Cost Analysis.	Value in Health	2013	16(7):A372-3	Search	Slovakia		Community	S. pneumoniae	Positive	Ecological analysis
Bach PB, Malak SF, Jurcic J, Gelfand SE, Eagan J, Little C, Sepkowitz KA.	Impact of infection by vancomycin-resistant Enterococcus on survival and resource utilization for patients with leukemia.	Infection Control & Hospital Epidemiology	2002	23(8):471-4	Reviews	USA		Hospital	VRE	Positive	Retrospective matched
Ben-David D, Novikov I, Mermel LA.	Are there differences in hospital cost between patients with nosocomial methicillin-resistant Staphylococcus aureus bloodstream infection and those with methicillin-susceptible S. aureus bloodstream infection?	Infection Control & Hospital Epidemiology	2009	30(5):453-60	Reviews	USA		Hospital	MRSA	Positive	Retrospective unmatched
Branch-Elliman W, Lee GM, Golen TH, Gold HS, Baldini LM, Wright SB.	Health and economic burden of post-partum Staphylococcus aureus breast abscess.	PLoS ONE	2013	8(9):e73155	Reviews	USA		Hospital	MRSA	Positive	Retrospective matched
Capitano B, Leshem OA, Nightingale CH, Nicolau DP.	Cost effect of managing methicillin‐resistant Staphylococcus aureus in a long‐term care facility.	Journal of the American Geriatrics Society	2003	51(1):10-6	Reviews	USA	Connecticut	LTCF	MRSA	Positive	Retrospective matched
Carmeli Y, Eliopoulos G, Mozaffari E, Samore M.	Health and economic outcomes of vancomycin-resistant enterococci.	Archives of Internal Medicine	2002	162(19):2223-8	Both	USA		Hospital	VRE	Positive	Retrospective matched
Carmeli Y, Troillet N, Karchmer AW, et al	Health and economic outcomes of antibiotic resistance in Pseudomonas aeruginosa	Archives of Internal Medicine	1999	159:1127-32	Reviews	USA	Massachusetts	Hospital	P. aeroginosa	Negative	Retrospective unmatched
Chaix C, Durand-Zaleski I, Alberti C, Brun-Buisson C.	Control of endemic methicillin-resistant Staphylococcus aureus: a cost-benefit analysis in an intensive care unit.	JAME	1999	282(18):1745-51	Reviews	France		ICU	MRSA	Positive	Prospective matched
Chandy SJ, Naik GS, Balaji V, et al	High cost burden and health consequences of antibiotic resistance: the price to pay	The Journal of Infection in Developing Countries	2014	8:1096-102	Both	India	Vellore	Hospital	Multiple	Unknown/mixed	Prospective matched
Cheah AA, Spelman T, Liew D, Peel T, Howden BP, Spelman D, Grayson ML, Nation RL, Kong DD.	Enterococcal bacteraemia: factors influencing mortality, length of stay and costs of hospitalization.	Clinical Microbiology and Infection	2013	19(4):E181-9	Reviews	Australia	Victoria	Hospital	VRE	Positive	Retrospective matched
Chesson H, Owusu-Edusei K, Kirkcaldy RD, Gift TL, Weinstock HS	Estimating the potential economic impact of antimicrobial resistance in Neisseria gonorrhoeae in the USA	Sexually Transmitted Infections	2013	89(Suppl 1):A365	Search	USA	17 cities	Community	N. gonorrhoeae	Negative	Ecological analysis
Cohen B, Larson EL, Stone PW, Neidell M, Glied SA.	Factors associated with variation in estimates of the cost of resistant infections.	Medical care	2010	48(9):767	Search	Global		Multiple	Multiple	Unknown/mixed	Meta-analysis
Cosgrove SE, Kaye KS, Eliopoulous GM, et al	Health and economic outcomes of the emergence of third-generation cephalosporin resistance in Enterobacter species	Archives of Internal Medicine	2002	162(2):185-90	Search	USA	Massachusetts	Hospital	Enterobacteriaceae	Unknown/mixed	Retrospective matched
Cosgrove SE, Qi Y, Kaye KS, Harbarth S, Karchmer AW, Carmeli Y.	The impact of methicillin resistance in Staphylococcus aureus bacteremia on patient outcomes: mortality, length of stay, and hospital charges.	Infection Control & Hospital Epidemiology	2005	26(2):166-74	Reviews	USA	Massachusetts	Hospital	MRSA	Positive	Retrospective matched
Daxboeck F, Budic T, Assadian O, et al	Economic burden associated with multi-resistant Gram-negative organisms compared with that for methicillin-resistant Staphylococcus aureus in a university teaching hospital	Journal of Hospital Infection	2006	62:214-18	Search	Austria	Vienna	Hospital	Enterobacteriaceae	Unknown/mixed	Retrospective unmatched
de Kraker ME, Davey PG, Grundmann H (MJ - it does have costing)	Mortality and hospital stay associated with resistant Staphylococcus aureus and Escherichia coli bacteremia: estimating the burden of antibiotic resistance in Europe	PLoS Medicine	2011	8:e1001104	Search	Europe	Europe	Hospital	MRSA and Gram negaive bacilli	Unknown/mixed	Model
Elliott RA, Weatherly HL, Hawkins NS, Cranny G, Chambers D, Myers L, Eastwood A, Sculpher MJ.	An economic model for the prevention of MRSA infections after surgery: non-glycopeptide or glycopeptide antibiotic prophylaxis?.	European Journal of Health Economics	2010	11(1):57-66	Search	UK		Hospital	MRSA	Positive	Model
Engemann JJ, Carmeli Y, Cosgrove SE, Fowler VG, Bronstein MZ, Trivette SL, Briggs JP, Sexton DJ, Kaye KS.	Adverse clinical and economic outcomes attributable to methicillin resistance among patients with Staphylococcus aureus surgical site infection.	Clinical Infectious Diseases	2003	36(5):592-8	Reviews	USA	Durham	Hospital	MRSA	Positive	Retrospective unmatched
Esteve-Palau E, Solande G, Sánchez F, Sorli L, Montero M, Güerri R, Villar J, Grau S, Horcajada JP.	Clinical and economic impact of urinary tract infections caused by ESBL-producing Escherichia coli requiring hospitalization: a matched cohort study.	Journal of Infection	2015	71(6):667-74	Reviews	Spain	Barcelona	Hospital	Other gram negative bacilli	Negative	Prospective matched
Evans HL, Lefrak SN, Lyman J, Smith RL, Chong TW, McElearney ST, Schulman AR, Hughes MG, Raymond DP, Pruett TL, Sawyer RG.	Cost of Gram-negative resistance.	Critical Care Medicine	2007	35(1):89-95	Both	USA		Hospital	Other gram negative bacilli	Negative	Retrospective unmatched
Filice GA, Nyman JA, Lexau C, Lees CH, Bockstedt LA, Como-Sabetti K, Lesher LJ, Lynfield R.	Excess costs and utilization associated with methicillin resistance for patients with Staphylococcus aureus infection.	Infection Control & Hospital Epidemiology	2010	31(4):365-73	Reviews	USA		Hospital	MRSA	Positive	Retrospective unmatched
Ford CD, Lopansri BK, Gazdik MA, Snow GL, Webb BJ, Konopa KL, Petersen FB.	The clinical impact of vancomycin‐resistant E nterococcus colonization and bloodstream infection in patients undergoing autologous transplantation.	Transplant Infectious Disease	2015	17(5):688-94	Reviews	USA		Hospital	VRE	Positive	Retrospective unmatched
Ford CD, Lopansri BK, Haydoura S, Snow G, Dascomb KK, Asch J, Petersen FB, Burke JP.	Frequency, risk factors, and outcomes of vancomycin-resistant Enterococcus colonization and infection in patients with newly diagnosed acute leukemia: different patterns in patients with acute myelogenous and acute lymphoblastic leukemia.	Infection Control & Hospital Epidemiology	2015	36(1):47-53	Reviews	USA		Hospital	VRE	Positive	Retrospective unmatched
Goff DA, Nicolau DP.	When pharmacodynamics trump costs: an antimicrobial stewardship program’s approach to selecting optimal antimicrobial agents.	Clinical Therapeutics	2013	35(6):766-71	Search	USA	Ohio	Hospital	P. aeroginosa	Negative	Model
Gulen TA, Guner R, Celikbilek N, et al	Clinical importance and cost of bacteremia caused by nosocomial multi drug resistant acinetobacter baumannii	International Journal of Infectious Diseases	2015	38:32-35	Both	Turkey	Ankara	ICU	A. baumannii	Negative	Retrospective unmatched
Hu B, Ye H, Xu Y, Ni Y, Hu Y, Yu Y, Huang Z, Ma L.	Clinical and economic outcomes associated with community-acquired intra-abdominal infections caused by extended spectrum beta-lactamase (ESBL) producing bacteria in China.	Current Medical Research and Opinion	2010	Jun 1;26(6):1443-9	Search	China		Hospital	Enterobacteriaceae	Unknown/mixed	Retrospective unmatched
Hübner C, Hübner NO, Hopert K, Maletzki S, Flessa S.	Analysis of MRSA-attributed costs of hospitalized patients in Germany.	European Journal of Clinical Microbiology & Infectious Diseases	2014	33(10):1817-22	Reviews	Germany	Greifswald	Hospital	MRSA	Positive	Retrospective matched
Jansen JP, Kumar R, Carmeli Y.	Cost-effectiveness evaluation of ertapenem versus piperacillin/tazobactam in the treatment of complicated intraabdominal infections accounting for antibiotic resistance.	Value in Health	2009	12(2):234-44	Search	Netherlands		Hospital	Enterobacteriaceae	Unknown/mixed	Model
Joo EJ, Peck KR, Ha YE, Kim YS, Song YG, Lee SS, Ryu SY, Moon C, Lee CS, Park KH.	Impact of acute kidney injury on mortality and medical costs in patients with meticillin-resistant Staphylococcus aureus bacteraemia: a retrospective, multicentre observational study.	Journal of Hospital Infection	2013	Apr 1;83(4):300-6	Reviews	South Korea	6 cities	Hospital	MRSA	Positive	Retrospective unmatched
Kaier K, Frank U.	Measuring the externality of antibacterial use from promoting antimicrobial resistance.	Pharmacoeconomics	2010	28(12):1123-8	Search	Germany		Hospital	MRSA	Positive	Model
Kaier K, Heister T.	Appropriate Analysis of the Additional Costs of Antibiotic Resistance: The Impact of Different Biases.	Value in Health	2016	19(7):A366-7	Search	Germany		Hospital	MRSA	Positive	Retrospective unmatched
Kaier K, Moog S.	Economic consequences of the demography of MRSA patients and the impact of broad-spectrum antimicrobials.	Applied Health Economics and Health Policy	2012	10(4):227-34	Search	Germany		Hospital	MRSA	Positive	Model
Kim CJ, Kim HB, Oh MD, Kim Y, Kim A, Oh SH, Song KH, Kim ES, Cho YK, Choi YH, Park J.	The burden of nosocomial staphylococcus aureus bloodstream infection in South Korea: a prospective hospital-based nationwide study.	BMC Infectious Diseases	2014	14(1):590	Reviews	South Korea		Hospital	MRSA	Positive	Prospective matched
Kopp BJ, Nix DE, Armstrong EP.	Clinical and economic analysis of methicillin-susceptible and-resistant Staphylococcus aureus infections.	Annals of Pharmacotherapy	2004	38(9):1377-82	Reviews	USA	Tucson	Hospital	MRSA	Positive	Retrospective matched
Lautenbach E, Synnestvedt M, Weiner MG, Bilker WB, Vo L, Schein J, Kim M.	Epidemiology and impact of imipenem resistance in Acinetobacter baumannii.	Infection Control & Hospital Epidemiology	2009	30(12):1186-92	Reviews	USA	Philadelphia, Pennsylvania	Multiple	A. baumannii	Negative	Retrospective unmatched
Lautenbach E, Weiner MG, Nachamkin I, Bilker WB, Sheridan A, Fishman NO.	Imipenem Resistance Among Pseudomonas aeruginosa Isolates Risk Factors for Infection and Impact of Resistance on Clinical and Economic Outcomes.	Infection Control & Hospital Epidemiology	2006	27(9):893-900	Reviews	USA	Philadelphia, Pennsylvania	Hospital	P. aeroginosa	Negative	Retrospective unmatched
Le TP, Miller LG.	Empirical therapy for uncomplicated urinary tract infections in an era of increasing antimicrobial resistance: a decision and cost analysis.	Clinical Infectious Diseases	2001	33(5):615-21	Search	Global		Multiple	Other gram negative bacilli	Negative	Model
Lee BY, Singh A, David MZ, Bartsch SM, Slayton RB, Huang SS, Zimmer SM, Potter MA, Macal CM, Lauderdale DS, Miller LG.	The economic burden of community-associated methicillin-resistant Staphylococcus aureus (CA-MRSA).	Clinical Microbiology and Infection	2013	19(6):528-36	Reviews	USA	None specified	Multiple	MRSA	Positive	Model
Lee NY, Lee HC, Ko NY, et al	Clinical and economic impact of multidrug resistance in nosocomial Acinetobacter baumannii bacteremia	Infection Control & Hospital Epidemiology	2007	28(6):713-9	Reviews	Taiwan	Taiwan	Hospital	A. baumannii	Negative	Retrospective matched
Leistner R, Bloch A, Sakellariou C, Gastmeier P, Schwab F.	Costs and length of stay associated with extended-spectrum β-lactamase production in cases of Escherichia coli bloodstream infection.	Journal of global antimicrobial resistance	2014	2(2):107-9	Reviews	Germany	Berlin	Hospital	Other gram negative bacilli	Negative	Retrospective matched
Lemos EV, De La Hoz FP, Alvis N, Einarson TR, Quevedo E, Castañeda C, Leon Y, Amado C, Cañon O, Kawai K.	Impact of carbapenem resistance on clinical and economic outcomes among patients with A cinetobacter baumannii infection in C olombia.	Clinical Microbiology and Infection	2014	20(2):174-80	Reviews	Colombia	Bogota	ICU	A. baumannii	Negative	Prospective unmatched
Lloyd-Smith P, Younger J, Lloyd-Smith E, Green H, Leung V, Romney MG.	Economic analysis of vancomycin-resistant enterococci at a Canadian hospital: assessing attributable cost and length of stay.	Journal of Hospital Infection	2013	85(1):54-9	Reviews	Canada	Vancouver	Hospital	VRE	Positive	Retrospective unmatched
Lodise TP, McKinnon PS.	Clinical and economic impact of methicillin resistance in patients with Staphylococcus aureus bacteremia.	Diagnostic Microbiology and Infectious Diseases	2005	52(2):113-22	Reviews	USA	Detroit	Hospital	MRSA	Positive	Retrospective unmatched
Macedo-Vinas M, De Angelis G, Rohner P, Safran E, Stewardson A, Fankhauser C, Schrenzel J, Pittet D, Harbarth S.	Burden of meticillin-resistant Staphylococcus aureus infections at a Swiss University hospital: excess length of stay and costs.	Journal of Hospital Infection	2013	84(2):132-7	Reviews	Switzerland	Geneva	Hospital	MRSA	Positive	Retrospective matched
Maclayton DO, Suda KJ, Coval KA, York CB, Garey KW.	Case-control study of the relationship between MRSA bacteremia with a vancomycin MIC of 2 μg/mL and risk factors, costs, and outcomes in inpatients undergoing hemodialysis.	Clinical therapeutics	2006	28(8):1208-16	Reviews	USA	Memphis, Tennesseee	Hospital	MRSA	Positive	Retrospective unmatched
MacVane SH, Tuttle LO, Nicolau DP.	Impact of extended‐spectrum β‐lactamase–producing organisms on clinical and economic outcomes in patients with urinary tract infection.	Journal of Hospital Infection	2014	9(4):232-8	Reviews	USA	Connecticut	Hospital	Other gram negative bacilli	Negative	Retrospective matched
Mauldin PD, Salgado CD, Hansen IS, Durup DT, Bosso JA.	Attributable hospital cost and length of stay associated with health care-associated infections caused by antibiotic-resistant gram-negative bacteria.	Antimicrobial Agents and Chemotherapy	2010	54(1):109-15	Reviews	USA	South Carolina	Hospital	Other gram negative bacilli	Negative	Retrospective unmatched
McHugh CG, Riley LW.	Risk factors and costs associated with methicillin-resistant Staphylococcus aureus bloodstream infections.	Infection Control & Hospital Epidemiology	2004	25(5):425-30	Reviews	USA	Seattle	Hospital	MRSA	Positive	Retrospective unmatched
Michaelidis CI, Fine MJ, Lin CJ, Linder JA, Nowalk MP, Shields RK, Zimmerman RK, Smith KJ.	The hidden societal cost of antibiotic resistance per antibiotic prescribed in the USA: an exploratory analysis.	BMC Infectious Diseases	2016	16(1):655	Search	USA		Hospital	Not specified	Unknown/mixed	Model
Montecalvo MA, Jarvis WR, Uman J, Shay DK, Petrullo C, Horowitz HW, Wormser GP.	Costs and savings associated with infection control measures that reduced transmission of vancomycin-resistant enterococci in an endemic setting.	Infection Control & Hospital Epidemiology	2001	22(7):437-42	Reviews	USA	New York	Hospital	VRE	Positive	Retrospective matched
Morales E, Cots F, Sala M, et al	Hospital costs of nosocomial multi-drug resistant Pseudomonas aeruginosa acquisition	BMC Health Services Research	2012	12:122	Search	Spain	Barcelona	Hospital	P. aeroginosa	Negative	Retrospective matched
Ndir A, Diop A, Ka R, et al	Infections caused by extended-spectrum beta-lactamases producing Enterobacteriaceae: clinical and economic impact in patients hospitalized in 2 teaching hospitals in Dakar, Senegal	Antimicrobial Resistance & Infection Control	2016	5:13	Search	Senegal	Dakar, Senegal	Hospital	Other gram negative bacilli	Negative	Retrospective matched
Nelson RE, Jones M, Liu CF, Samore MH, Evans ME, Graves N, Lee B, Rubin MA.	The impact of healthcare-associated methicillin-resistant Staphylococcus aureus infections on post-discharge healthcare costs and utilization.	Infection Control & Hospital Epidemiology	2015	36(5):534-42	Reviews	USA	Unspecified	Hospital	MRSA	Positive	Retrospective matched
Nelson RE, Samore MH, Jones M, Greene T, Stevens VW, Liu CF, Graves N, Evans MF, Rubin MA.	Reducing Time-dependent Bias in Estimates of the Attributable Cost of Health Care–associated Methicillin-resistant Staphylococcus aureus Infections.	Medical Care	2015	53(9):827-34	Reviews	USA		Hospital	MRSA	Positive	Retrospective matched
Ng E, Earnest A, Lye DC, et al	The excess financial burden of multidrug resistance in severe gram-negative infections in Singaporean hospitals	Annals, Academy of Medicine, Singapore	2012	41:189-93	Search	Singapore	Singapore	Hospital	Other gram negative bacilli	Negative	Retrospective unmatched
Nixon M, Jackson B, Varghese P, Jenkins D, Taylor G.	Methicillin-resistant Staphylococcus aureus on orthopaedic wards: incidence, spread, mortality, cost and control.	Journal of Bone and Joint Surgery	2006	88(6):812-7	Reviews	UK	Leicester	Hospital	MRSA	Positive	Retrospective matched
Oppong R, Smith RD, Little P, Verheij T, Butler CC, Goossens H, Coenen S, Moore M, Coast J.	Cost effectiveness of amoxicillin for lower respiratory tract infections in primary care: an economic evaluation accounting for the cost of antimicrobial resistance.	British Journal of General Practice	2016	66(650):e633-9	Search	Europe		Community	Not specified	Unknown/mixed	Model
Paladino JA, Adelman MH, Schentag JJ, Iannini PB.	Direct costs in patients hospitalised with community-acquired pneumonia after non-response to outpatient treatment with macrolide antibacterials in the US.	Pharmacoeconomics	2007	25(8):677-83	Reviews	USA	31 North American hospitals	Hospital	S. pneumoniae	Positive	Retrospective unmatched
Parvizi J, Pawasarat IM, Azzam KA, Joshi A, Hansen EN, Bozic KJ.	Periprosthetic joint infection: the economic impact of methicillin-resistant infections.	Journal of Arthroplasty	2010	25(6):103-7	Reviews	USA	Philadelphia and San Francisco	Hospital	MRSA	Positive	Retrospective unmatched
Pelz RK, Lipsett PA, Swoboda SM, Diener-West M, Powe NR, Brower RG, Perl TM, Hammond JM, Hendrix CW.	Vancomycin-sensitive and vancomycin-resistant enterococcal infections in the ICU: attributable costs and outcomes.	Intensive Care Medicine	2002	28(6):692-7	Reviews	USA	Baltimore	ICU	VRE	Positive	Prospective unmatched
Quach C, Weiss K, Moore D, Rubin E, McGeer A, Low DE.	Clinical aspects and cost of invasive Streptococcus pneumoniae infections in children: resistant vs. susceptible strains.	International Journal of Antimicrobial Agents	2002	20(2):113-8	Reviews	Canada	Montreal	Hospital	S. pneumoniae	Positive	Retrospective matched
Reddy S, Rangaiah J, Addiman S, Wareham D, Wilson P, Sefton A.	Epidemiology, antibiotic resistance trends and the cost of enteric fever in East London, 2005–2010.	Travel Medicine and Infectious Diseases	2011	9(4):206-12	Both	UK	London	Hospital	Salmonella typhi and paratyphi	Negative	Retrospective unmatched
Reed SD, Friedman JY, Engemann JJ, Griffiths RI, Anstrom KJ, Kaye KS, Stryjewski ME, Szczech LA, Reller LB, Corey GR, Schulman KA.	Costs and outcomes among hemodialysis-dependent patients with methicillin-resistant or methicillin-susceptible Staphylococcus aureus bacteremia.	Infection Control & Hospital Epidemiology	2005	26(2):175-83	Reviews	USA	Durham	Hospital	MRSA	Positive	Prospective unmatched
Resch A, Wilke M, Fink C.	The cost of resistance: incremental cost of methicillin-resistant Staphylococcus aureus (MRSA) in German hospitals.	European Journal of Health Economics	2009	10(3):287-97	Reviews	Germany	Country-wide	Hospital	MRSA	Positive	Retrospective matched
Reynolds CA, Finkelstein JA, Ray GT, et al	Attributable healthcare utilization and cost of pneumonia due to drug-resistant streptococcus pneumonia: a cost analysis	Antimicrobial Resistance & Infection Control	2014	3:16	Both	USA		Hospital	S. pneumoniae	Positive	Model
Roberts RR, Hota B, Ahmad I, Scott RD, Foster SD, Abbasi F, Schabowski S, Kampe LM, Ciavarella GG, Supino M, Naples J.	Hospital and societal costs of antimicrobial-resistant infections in a Chicago teaching hospital: implications for antibiotic stewardship.	Clinical Infectious Diseases	2009	49(8):1175-84	Reviews	USA	Cook County, Illinois	Hospital	Multiple	Unknown/mixed	Retrospective unmatched
Rubin RJ, Harrington CA, Poon A, Dietrich K, Greene JA, Moiduddin A.	The economic impact of Staphylococcus aureus infection in New York City hospitals.	Emerging Infectious Diseases	1999	5(1):9	Reviews	USA	New York City	Hospital	MRSA	Positive	Retrospective unmatched
Rubio‐Terrés C, Garau J, Grau S, Martinez‐Martinez L, Cast of Resistance Study group.	Cost of bacteraemia caused by methicillin‐resistant vs. methicillin‐susceptible Staphylococcus aureus in Spain: a retrospective cohort study.	Clinical Microbiology and Infection	2010	16(6):722-8	Reviews	Spain	Mutlicentre	Hospital	MRSA	Positive	Retrospective unmatched
Salkind AR, Wright JM	Economic burden of adult pharyngitis: the payer's perspective	Value in Health	2008	11:621-27	Search	USA		Community	S. pneumoniae	Positive	Model
Schwaber MJ, Navon-Venezia S, Kaye KS, Ben-Ami R, Schwartz D, Carmeli Y.	Clinical and economic impact of bacteremia with extended-spectrum-β-lactamase-producing Enterobacteriaceae.	Antimicrobial Agents and Chemotherapy	2006	50(4):1257-62	Reviews	Isreal	Tel Aviv	Hospital	Other gram negative bacilli	Negative	Retrospective unmatched
Shorr AF, Tabak YP, Gupta V, Johannes RS, Liu LZ, Kollef MH.	Morbidity and cost burden of methicillin-resistant Staphylococcus aureus in early onset ventilator-associated pneumonia.	Critical Care	2006	Jun;10(3):R97	Reviews	USA	59 hospitals	Hospital	MRSA	Positive	Retrospective unmatched
Smith RD, Yago M, Millar M, Coast J.	Assessing the macroeconomic impact of a healthcare problem: the application of computable general equilibrium analysis to antimicrobial resistance.	Journal of health economics 2005 Nov 1;24(6):1055-75	2005		Search	UK		Multiple	MRSA	Positive	Model
Smith RD, Yago M, Millar M, Coast J.	A macroeconomic approach to evaluating policies to contain antimicrobial resistance.	Applied health economics and health policy 2006 Mar 1;5(1):55-65	2006		Search	UK		Multiple	MRSA	Positive	Model
Sozen H, Caylak S, Cetinkaya M, Citil BE, Sahin C, Deliktas H, Aksozek A, Kirli I.	Clinical and Economic Outcomes Associated with Urinary Tract Infections Caused by Extended Spectrum Beta-lactamase Producing Bacteria in a Tertiary Care Hospital.	Studies on Ethno-Medicine	2015	Aug 1;9(2):173-9	Reviews	Turkey	Mugla	Hospital	Not specified	Unknown/mixed	Retrospective unmatched
Stewardson A, Fankhauser C, De Augelis G, Rohner P, Safran E, Schrenzel J, Pittet D, Harbarth S.	Burden of Bloodstream Infection Caused by Extended-Spectrum β-Lactamase–Producing Enterobacteriaceae Determined Using Multistate Modeling at a Swiss University Hospital and a Nationwide Predictive Model.	Infection Control & Hospital Epidemiology	2013	Feb;34(2):133-43	Reviews	Switzerland	Geneva	Hospital	Enterobacteriaceae	Negative	Retrospective matched
Stewardson AJ, Allignol A, Beyersmann J, et al	The health and economic burden of bloodstream infections caused by antimicrobial-susceptible and non-susceptible Enterobacteriaceae and Staphylococcus aureus in European hospitals, 2010 and 2011: a multicentre retrospective cohort study	Euro Surveill	2016	21	Search	Europe	Italy, Germany, UK, Frace, Spain, Switzerland	Hospital	Multiple	Unknown/mixed	Retrospective unmatched
Stosor V, Peterson LR, Postelnick M, Noskin GA.	Enterococcus faecium bacteremia: does vancomycin resistance make a difference?	Archives of internal medicine	1998	Mar 9;158(5):522-7	Reviews	USA	Chicago	Hospital	VRE	Positive	Retrospective unmatched
Thatrimontrichai A, Techato C, Dissaneevate S, Janjindamai W, Maneenil G, Kritsaneepaiboon S, Tanaanantarak P.	Risk factors and outcomes of carbapenem-resistant Acinetobacter baumannii ventilator-associated pneumonia in the neonate: A case-case-control study.	Journal of Infection and Chemotherapy	2016	Jul 1;22(7):444-9	Reviews	Thailand	Songkhla	Hospital	A. baumannii	Negative	Retrospective unmatched
Vandijck DM, Blot SI, Decruyenaere JM, et al	Costs and length of stay associated with antimicrobial resistance in acute kidney injury patients with bloodstream infection	Acta Clin Belg	2008	63:31-38	Both	Belgium	Ghent	ICU	Not specified	Unknown/mixed	Retrospective matched
Vasudevan A, Memon BI, Mukhopadhyay A, Li J, Tambyah PA.	The costs of nosocomial resistant gram negative intensive care unit infections among patients with the systemic inflammatory response syndrome-a propensity matched case control study.	Antimicrobial resistance and infection control	2015	Dec;4(1):3	Reviews	Singapore	Singapore	ICU	Other gram negative bacilli	Negative	Prospective matched
Watters K, O’dwyer TP, Rowley H.	Cost and morbidity of MRSA in head and neck cancer patients: what are the consequences?	The Journal of Laryngology & Otology	2004	Sep;118(9):694-9	Reviews	Ireland	Dublin	Hospital	MRSA	Positive	Retrospective unmatched
Webb M, Riley LW, Roberts RB	Cost of hospitalization for and risk factors associated with vancomycin-resistant Enterococcus faecium infection and colonization	Clinical Infectious Diseases	2001	33(4):445-52	Both	USA	New York	Hospital	VRE	Positive	Retrospective matched
Weigelt JA, Lipsky BA, Tabak YP, Derby KG, Kim M, Gupta V.	Surgical site infections: causative pathogens and associated outcomes.	American journal of infection control	2010	38(2):112-20	Reviews	USA	Any of 97 hospitals in the northeastern US	Hospital	MRSA (+/- pseudomonas)	Unknown/mixed	Retrospective unmatched
Wilson SJ, Knipe CJ, Zieger MJ, Gabehart KM, Goodman JE, Volk HM, Sood R.	Direct costs of multidrug-resistant Acinetobacter baumannii in the burn unit of a public teaching hospital.	AmericanJournal of Infection Control	2004	32(6):342-4	Reviews	USA	Indiana	Hospital	A. baumannii	Negative	Retrospective matched
Young LS, Sabel AL, Price CS.	Epidemiologic, clinical, and economic evaluation of an outbreak of clonal multidrug-resistant Acinetobacter baumannii infection in a surgical intensive care unit.	Infection Control & Hospital Epidemiology	2007	28(11):1247-54	Both	USA	Denver, Colorado	Hospital	A. baumannii	Negative	Retrospective matched
Zilberberg MD, Nathanson BH, Sulham K, Fan W, Shorr AF.	Carbapenem resistance, inappropriate empiric treatment and outcomes among patients hospitalized with Enterobacteriaceae urinary tract infection, pneumonia and sepsis.	BMC Infectious Diseases	2017	17(1):279	Search	USA		Hospital	Enterobacteriaceae	Negative	Retrospective matched
Salgado FC, Gonçalves JC, De Souza CM, Da Silva NB, Sánchez TE, de Oliveira Karnikowski MG.	Cost of antimicrobial treatment in patients infected with multidrugresistant organisms in the intensive care unit.	Medicina	2011	71(6):531-5	Reviews	Brazil		ICU	Multiple	Unknown/mixed	Retrospective unmatched
Chesson HW, Kirkcaldy RD, Gift TL, Owusu-Edusei KJ, Weinstock HS.	An Illustration of the Potential Health and Economic Benefits of Combating Antibiotic-Resistant Gonorrhea.	Sex Transm Dis	2018	45(4):250–3	Search (2019)	USA	Unspecified	Multiple	N. gonorrhoeae	Negative	Model
Engler-Husch S, Heister T, Mutters NT, Wolff J, Kaier K.	In-hospital costs of community-acquired colonization with multidrug-resistant organisms at a German teaching hospital.	BMC Health Serv Res	2018	18(1):737	Search (2019)	Germany	Freiburg	Hospital	MRSA, VRE, gram-negative bacilli	Unknown/mixed	Retrospective matched
Hutzschenreuter L, Flessa S, Dittmann K, Hubner N-O.	Costs of outpatient and inpatient MRSA screening and treatment strategies for patients at elective hospital admission - a decision tree analysis.	Antimicrob Resist Infect Control	2018	7:147	Search (2019)	Germany	Griefswald	Hospital	MRSA	Positive	Model
Shrestha P, Cooper BS, Coast J, Oppong R, Do Thi Thuy N, Phodha T, et al.	Enumerating the economic cost of antimicrobial resistance per antibiotic consumed to inform the evaluation of interventions affecting their use.	Antimicrob Resist Infect Control	2018	7:98	Search (2019)	Thailand and USA		Hospital	Multiple	Unknown/mixed	Model
Thorpe KE, Joski P, Johnston KJ.	Antibiotic-Resistant Infection Treatment Costs Have Doubled Since 2002, Now Exceeding $2 Billion Annually.	Health Aff (Millwood)	2018	37(4):662–9	Search (2019)	USA	Nationwide	Hospital	Multiple	Unknown/mixed	Retrospective unmatched
Uematsu H, Yamashita K, Mizuno S, Kunisawa S, Shibayama K, Imanaka Y.	Effect of methicillin-resistant Staphylococcus aureus in Japan	Am J Infect Control	2018	46(10):1142–7	Search (2019)	Japan	Nationwide	Hospital	MRSA	Positive	Retrospective unmatched
Vallejo-Torres L, Pujol M, Shaw E, Wiegand I, Vigo JM, Stoddart M, et al.	Cost of hospitalised patients due to complicated urinary tract infections: a retrospective observational study in countries with high prevalence of multidrug-resistant Gram-negative bacteria: the COMBACTE-MAGNET, RESCUING study.	BMJ Open	2018	8(4):e020251	Search (2019)	Europe	Bulgaria, Greece, Hungary, Israel, Italy, Romania, Spain and Turkey	Hospital	Not specified	Unknown/mixed	Retrospective unmatched
Vargas-Alzate CA, Higuita-Gutierrez LF, Lopez-Lopez L, Cienfuegos-Gallet AV, Jimenez Quiceno JN.	High excess costs of infections caused by carbapenem-resistant Gram-negative bacilli in an endemic region.	Int J Antimicrob Agents	2018	51(4):601–7	Search (2019)	Colombia	Medellín	Hospital	Other gram negative bacilli	Negative	Retrospective unmatched
Zhen X, Li Y, Chen Y, Dong P, Liu S, Dong H.	Effect of multiple drug resistance on total medical costs among patients with intra-abdominal infections in China.	PLoS One	2018	13(3):e0193977	Search (2019)	China	Zhejiang Province	Hospital	Multiple	Unknown/mixed	Retrospective unmatched
Chen H-H, Stringer A, Eguale T, Rao GG, Ozawa S.	Impact of Antibiotic Resistance on Treatment of Pneumococcal Disease in Ethiopia: An Agent-Based Modeling Simulation.	Am J Trop Med Hyg	2019	Nov;101(5):1042-1053	Search (2019)	Ethopia	Ethopia	Multiple	S. pneumoniae	Positive	Model
Giraldi G, Montesano M, Napoli C, Frati P, La Russa R, Santurro A, et al.	Healthcare-Associated Infections Due to Multidrug-Resistant Organisms: a Surveillance Study on Extra Hospital Stay and Direct Costs.	Curr Pharm Biotechnol	2019	20(8):643–52.	Search (2019)	Italy	Rome	Hospital	Not specified	Unknown/mixed	Retrospective matched
Jia H, Li W, Hou T, Ma H, Yang Y, Wu A, et al.	The Attributable Direct Medical Cost of Healthcare Associated Infection Caused by Multidrug Resistance Organisms in 68 Hospitals of China.	Biomed Res Int	2019	2019:7634528.	Search (2019)	China	14 provinces	Hospital	Multiple	Unknown/mixed	Retrospective matched
Johnston KJ, Thorpe KE, Jacob JT, Murphy DJ.	The incremental cost of infections associated with multidrug-resistant organisms in the inpatient hospital setting-A national estimate.	Health Serv Res	2019	54(4):782–92	Search (2019)	United States	United States (multiple hospitals)	Hospital	Multi-drug resistant bacteria	Unknown/mixed	Retrospective matched
Naylor NR, Pouwels KB, Hope R, Green N, Henderson KL, Knight GM, et al.	The health and cost burden of antibiotic resistant and susceptible Escherichia coli bacteraemia in the English hospital setting: A national retrospective cohort study.	PLoS ONE	2019	14(9):e0221944.	Search (2019)	UK	England	Hospital	E. coli	Negative	Model
Phodha T, Riewpaiboon A, Malathum K, Coyte PC.	Excess annual economic burdens from nosocomial infections caused by multi-drug resistant bacteria in Thailand.	Expert Rev Pharmacoecon Outcomes Res	2019	19(3):305–12.	Search (2019)	Thailand	Bangkok	ICU	Multiple	Unknown/mixed	Retrospective matched
Tillekeratne LG, Bodinayake C, Nagahawatte A, Kurukulasooriya R, Orlando LA, Simmons RA, et al.	Use of clinical algorithms and rapid influenza testing to manage influenza-like illness: a cost-effectiveness analysis in Sri Lanka.	BMJ Glob Heal	2019	4(2):e001291	Search (2019)	Sri Lanka	Southern Province	Hospital	Multiple	Unknown/mixed	Model
Touat M, Opatowski M, Brun-Buisson C, Cosker K, Guillemot D, Salomon J, et al.	A Payer Perspective of the Hospital Inpatient Additional Care Costs of Antimicrobial Resistance in France: A Matched Case-Control Study.	Appl Health Econ Health Policy	2019	17(3):381–9	Search (2019)	France	France	Hospital	Other gram negative bacilli	Negative	Retrospective matched
